# Supplementary material for: Genome-Wide Selection Scans in Mexican Indigenous Populations Reveal Recent Signatures of Pathogen and Diet Adaptation
Source: Genome Biol Evol. 2025 Mar 12;17(3):evaf043. doi: 10.1093/gbe/evaf043 (PMC11954594; doi:10.1093/gbe/evaf043)
Supplement: evaf043_Supplementary_Data [file evaf043_supplementary_data.zip]

Archive with 2 entries (2 files):
- Supplementary_Figures.docx
- supplementary_tables.xlsx
